# Supplementary material for: Evaluation and phenotypic plasticity of taro [Colocasia esculenta (l.) Schott.] genotypes for nutrient and anti-nutrient composition
Source: PLoS One. 2023 Sep 13;18(9):e0291358. doi: 10.1371/journal.pone.0291358 (PMC10499218; doi:10.1371/journal.pone.0291358)
Supplement: S1 Data — (XLSX) [file pone.0291358.s002.xlsx]

## Sheet: Sheet1
GENOTYPE	Environment	Rep	phytate	oxalate	tanins	moisture content	Ash	Protein	fat	Total carbohydrate
Gen01	1	1	211.177	1119.74	42.1651	63.9438	2.62654	12.6359	1.35368	71.5645
Gen01	1	2	199.221	1110.36	39.0851	62.061	3.50437	12.8946	1.27008	72.6516
Gen01	1	3	205.199	1115.05	40.6251	63.0024	3.06545	12.7652	1.26188	72.1073
Gen02	1	1	129.313	3084.58	55.7807	65.459	2.46621	23.4439	1.24672	71.5263
Gen02	1	2	120.024	2792.46	63.2954	63.6864	1.75599	12.2328	1.15828	76.9045
Gen02	1	3	124.668	2938.52	59.5381	64.5727	2.1111	17.8383	1.19148	74.2154
Gen03	1	1	72.341	537.721	32.2247	49.9116	2.18993	18.4958	1.255	72.3245
Gen03	1	2	70.0683	568.552	28.1722	49.1491	3.72937	18.031	1.38445	70.8433
Gen03	1	3	71.2047	553.137	30.1984	49.5304	2.95965	18.2634	1.31972	71.5839
Gen04	1	1	62.8776	721.277	11.4991	59.0014	2.77915	16.7992	1.08163	74.2576
Gen04	1	2	62.266	789.815	10.9267	60.4721	2.83184	18.8827	0.959481	74.244
Gen04	1	3	62.5718	755.546	11.2129	59.7367	2.8055	17.8409	1.07055	74.2508
Gen05	1	1	144.872	1458.62	42.8459	60.9225	3.39379	14.2333	1.06285	74.983
Gen05	1	2	133.463	1299.93	45.7645	59.1213	3.6752	20.1882	1.06614	72.8619
Gen05	1	3	139.168	1379.27	44.3052	60.0219	3.53449	17.2108	1.06449	73.9225
Gen06	1	1	189.42	891.866	45.1504	62.4144	3.82815	10.507	1.28059	72.0916
Gen06	1	2	199.092	950.78	48.1116	62.2927	3.33701	10.8044	1.12678	77.1488
Gen06	1	3	194.256	921.323	46.631	62.3535	3.58258	10.6557	1.20368	74.6202
Gen07	1	1	164.98	380.985	25.4909	62.1009	5.07055	16.8569	1.1667	71.879
Gen07	1	2	167.201	393.715	21.9726	63.7842	3.02223	14.6897	1.3725	71.1673
Gen07	1	3	166.091	387.35	23.7317	62.9426	4.04639	15.7733	1.3696	71.5232
Gen08	1	1	111.061	1137.61	105.227	60.9536	4.87774	11.4314	1.43822	71.2437
Gen08	1	2	97.9757	1052.98	48.0375	62.2804	4.52944	14.3769	1.33956	70.747
Gen08	1	3	104.518	1095.29	76.6323	63.6071	4.70359	12.9041	1.49169	70.9953
Gen09	1	1	48.0944	4153.21	44.4585	68.8247	4.11902	12.6757	1.36471	78.7845
Gen09	1	2	49.8447	3874	42.9721	68.4069	4.09704	10.8081	1.29869	71.4575
Gen09	1	3	48.9695	4013.61	43.7153	68.6158	4.10803	11.7419	1.3317	75.121
Gen10	1	1	82.4743	1449.06	31.6561	54.4418	4.06769	12.7378	1.25164	72.802
Gen10	1	2	88.348	1273.19	23.8667	53.9336	3.4469	15.1514	1.39471	74.7751
Gen10	1	3	85.4112	1361.13	27.7614	54.1877	3.69039	13.9446	1.35994	73.7885
Gen11	1	1	89.2497	1469.93	30.5597	58.8905	3.95691	18.6173	1.40157	76.4871
Gen11	1	2	84.0137	1404.8	34.937	57.6387	4.06769	15.2562	1.57941	78.0152
Gen11	1	3	86.6317	1437.36	32.7483	58.2646	4.0123	16.9368	1.37976	77.2511
Gen12	1	1	164.21	177.906	28.9305	53.1084	3.4469	12.9876	1.2157	74.5903
Gen12	1	2	156.525	183.292	24.0713	53.3272	3.93389	15.7604	1.11391	73.6339
Gen12	1	3	160.368	180.599	26.5009	53.2178	3.69039	14.374	1.16481	74.1121
Gen13	1	1	88.4684	684.326	11.032	60.404	2.69462	17.4774	1.42139	79.0046
Gen13	1	2	83.2826	693.049	10.5594	62.6084	2.4387	13.6831	1.35533	77.6042
Gen13	1	3	85.8755	688.687	10.7957	61.5062	2.56666	15.5802	1.28462	78.3044
Gen14	1	1	278.917	998.059	70.8174	57.4143	2.33787	14.284	1.298	72.3175
Gen14	1	2	281.97	999.283	53.3652	58.5391	2.54381	13.1623	1.36178	74.1807
Gen14	1	3	280.443	998.671	62.0913	57.9767	2.44084	13.7231	1.26709	73.2491
Gen15	1	1	96.3524	2598.91	53.737	68.5934	2.51302	17.5952	1.40857	73.8452
Gen15	1	2	92.828	2450.26	51.5384	66.6826	2.40153	10.6742	1.38337	73.7515
Gen15	1	3	94.5902	2524.59	52.6377	67.638	2.45728	14.1347	1.45966	73.7983
Gen16	1	1	112.025	550.325	34.4961	58.3022	3.40788	7.79566	1.4398	74.6215
Gen16	1	2	106.349	510.855	27.9901	56.7205	3.32725	11.0697	1.44063	71.2837
Gen16	1	3	109.187	530.59	31.2431	57.5113	3.36757	9.43267	1.59193	72.9526
Gen17	1	1	204.689	351.722	26.9331	57.2654	3.28806	13.8061	1.65602	73.2241
Gen17	1	2	186.303	401.357	37.8023	56.1245	3.31103	15.1565	1.51856	70.2149
Gen17	1	3	195.496	376.539	32.3677	56.695	3.29955	14.4813	1.58729	71.7195
Gen18	1	1	60.2949	522.597	26.3697	54.3886	2.76521	10.4066	1.31368	75.3464
Gen18	1	2	60.1587	594.395	25.8558	53.005	2.76715	13.6213	1.13546	77.438
Gen18	1	3	60.2268	558.496	26.1128	53.6968	2.76618	12.014	1.22457	76.3922
Gen19	1	1	115.856	787.87	53.2909	61.1382	2.01678	16.4936	1.36246	78.876
Gen19	1	2	113.107	892.497	40.1226	62.7603	1.86052	12.3085	1.30979	79.5589
Gen19	1	3	114.481	840.184	46.7067	61.9493	1.93865	14.401	1.36125	79.2174
Gen20	1	1	92.222	922.523	11.7849	53.5428	2.71678	12.8412	1.0785	71.2507
Gen20	1	2	87.9213	908.779	11.2499	52.9194	2.69477	14.545	1.0836	75.8384
Gen20	1	3	99.6177	936.266	11.5174	53.2311	2.70577	13.6931	1.08105	73.5445
Gen21	1	1	92.222	1792.99	51.3959	65.4966	3.86518	11.839	1.15702	72.0124
Gen21	1	2	87.9213	1639.09	41.0717	64.903	4.04809	13.6649	1.14245	74.0087
Gen21	1	3	90.0716	1716.04	46.2338	65.1998	3.95663	12.7519	1.14856	73.0106
Gen22	1	1	91.8615	824.979	17.1683	59.1388	3.77497	14.2209	1.24296	72.6096
Gen22	1	2	96.0166	892.082	16.8411	60.1181	3.75491	13.6584	1.25324	74.7614
Gen22	1	3	93.939	858.531	17.0047	59.6284	3.76494	13.9396	1.2981	73.6855
Gen23	1	1	57.0415	1950.65	32.6851	66.1879	4.13017	17.6833	1.24296	72.459
Gen23	1	2	63.3421	2000.16	39.6986	65.6082	3.97435	17.1763	1.15324	75.1501
Gen23	1	3	60.1918	1975.4	36.1919	65.898	4.05226	17.4298	1.1981	73.8046
Gen24	1	1	106.712	1271.89	39.1247	53.1937	5.68344	16.5769	1.13583	73.8793
Gen24	1	2	117.679	1299.27	27.2822	51.8083	6.09387	15.4201	1.25708	73.3095
Gen24	1	3	112.196	1285.58	33.2035	52.501	5.88865	15.9985	1.19646	73.5944
Gen25	1	1	115.537	3084.58	47.1737	61.6511	2.46125	13.3833	1.06971	71.3296
Gen25	1	2	112.992	2792.46	35.1973	60.6344	2.66529	20.3132	1.05187	72.4229
Gen25	1	3	114.264	2938.52	41.1855	61.1428	2.56327	16.8483	1.06079	71.8762
Gen01	2	1	327.103	1735.59	100.566	72.0286	2.34855	2.94518	0.502674	86.4927
Gen01	2	2	336.415	1671.13	96.3638	73.6172	2.3154	4.53003	0.550356	87.8824
Gen01	2	3	331.759	1703.36	98.465	72.8229	2.33197	3.7376	0.700312	87.1875
Gen02	2	1	24.3092	458.993	48.6986	63.113	1.66263	3.09909	0.584812	78.8147
Gen02	2	2	22.8638	469.862	62.0199	64.0676	1.68595	2.34768	0.669241	90.0943
Gen02	2	3	23.5865	464.428	55.3593	63.5903	1.67429	2.72339	6.27027	84.4545
Gen03	2	1	58.9064	564.632	32.2778	58.0728	4.79766	10.4137	0.463429	81.4547
Gen03	2	2	59.7124	583.433	22.5579	58.7625	4.7413	11.6518	0.323449	76.8932
Gen03	2	3	59.3094	574.032	27.4179	58.4176	4.76948	11.0327	0.293439	79.174
Gen04	2	1	11.4494	408.463	5.9159	56.875	4.92448	6.08325	0.587612	84.5948
Gen04	2	2	12.0575	347.344	8.68884	55.0982	4.82473	5.968	0.31542	86.1555
Gen04	2	3	11.7534	377.903	7.30237	55.9866	4.87461	6.02563	0.451516	85.3752
Gen05	2	1	76.1825	1317.03	54.5988	64.6301	2.23827	6.41558	0.499846	91.6534
Gen05	2	2	77.6952	1314.95	108.661	65.2456	2.73384	6.09286	0.4598	89.988
Gen05	2	3	76.9388	1315.99	81.6297	64.9378	2.48605	6.25422	0.479823	90.8207
Gen06	2	1	205.297	513.97	39.1683	53.4505	2.22658	4.99311	0.821877	79.0307
Gen06	2	2	204.583	552.437	46.6136	53.7108	2.10011	4.88653	0.551155	78.0714
Gen06	2	3	204.94	533.204	42.891	53.5807	2.16335	4.93982	0.688496	78.551
Gen07	2	1	178.002	352.855	65.6801	58.0384	3.29713	8.20633	0.397885	86.982
Gen07	2	2	182.045	364.027	58.2447	59.592	3.40804	8.92247	0.62374	75.4978
Gen07	2	3	180.024	358.441	61.9624	58.8152	3.35258	8.5644	0.401081	81.2399
Gen08	2	1	89.2967	1057.34	62.9035	67.2098	1.80504	3.59773	0.65321	91.0401
Gen08	2	2	87.3599	1102.84	30.3365	67.8815	1.75708	3.07506	0.741682	86.8637
Gen08	2	3	88.3283	1080.09	46.62	67.5456	1.78106	3.3364	0.643501	88.9519
Gen09	2	1	175.094	745.686	24.1678	68.211	3.80199	7.08311	0.558275	91.9687
Gen09	2	2	167.485	773.286	25.9074	66.4319	4.19818	5.01946	0.428509	91.4523
Gen09	2	3	171.289	759.486	25.0376	67.3215	4.00009	6.05129	0.493392	91.7105
Gen10	2	1	146.772	1112.94	37.5229	64.9172	1.77396	4.45446	0.584638	84.7182
Gen10	2	2	139.659	937.559	34.3773	64.5889	1.78855	3.68247	0.718597	78.4998
Gen10	2	3	143.216	1025.25	35.9501	64.7531	1.78125	4.06846	0.651618	81.609
Gen11	2	1	238.424	420.551	32.09	60.0231	2.16185	3.41026	0.609552	72.618
Gen11	2	2	229.345	449.374	63.4351	60.162	2.15656	3.70572	0.698473	86.455
Gen11	2	3	233.884	434.962	47.7625	60.0925	2.1592	3.55799	0.540122	79.5365
Gen12	2	1	172.907	919.484	17.9852	60.0157	2.46903	5.25534	0.718597	83.4851
Gen12	2	2	174.186	906.971	17.8512	61.274	2.38813	5.09419	0.509552	72.8366
Gen12	2	3	171.628	913.228	17.9182	60.6448	2.42858	5.17477	0.614075	78.1608
Gen13	2	1	154.775	1921.32	58.2447	64.7183	1.74639	6.76402	0.582682	78.2428
Gen13	2	2	157.882	1779.85	70.5752	62.5436	1.64292	6.09277	0.60567	81.1298
Gen13	2	3	156.329	1850.59	69.9961	63.631	1.69466	6.4284	0.631969	79.6863
Gen14	2	1	118.78	792.583	44.8355	77.8727	2.51882	9.51629	0.796642	80.6783
Gen14	2	2	119.703	763.221	46.9879	77.6251	2.43131	8.24867	0.60066	86.9176
Gen14	2	3	119.242	777.902	45.9117	77.7489	2.47506	8.88248	0.501619	83.7979
Gen15	2	1	57.9281	349.712	21.5917	54.0735	2.08858	4.67353	0.609577	83.5826
Gen15	2	2	56.599	373.053	38.8525	53.3806	2.00667	4.55335	1.07885	78.4615
Gen15	2	3	57.2635	361.382	30.2221	53.7271	2.04762	4.61344	0.59904	81.022
Gen16	2	1	85.4911	412.479	51.3025	57.3158	1.43976	6.08428	0.642765	70.1307
Gen16	2	2	83.6314	462.767	59.7056	58.7707	1.33223	6.13007	0.778961	80.4553
Gen16	2	3	84.5613	437.623	55.5041	58.0433	1.38599	6.10717	0.710863	75.293
Gen17	2	1	298.356	1470.16	47.5456	80.0234	2.57747	3.42416	0.457737	74.9826
Gen17	2	2	312.054	1677.86	49.2209	80.4935	2.35686	4.34643	0.773761	75.7105
Gen17	2	3	305.205	1574.01	48.3832	80.2585	2.46716	3.88529	0.475563	75.3466
Gen18	2	1	52.9057	864.492	27.2222	56.1396	1.50196	3.11782	0.793147	88.0998
Gen18	2	2	54.3227	840.993	33.1088	57.4007	1.63662	4.80118	0.632293	91.4457
Gen18	2	3	53.6142	852.742	30.1655	56.7702	1.56929	3.9595	0.531883	89.7728
Gen19	2	1	84.9426	406.481	32.0794	63.3998	2.11856	8.12314	0.798532	81.1931
Gen19	2	2	86.4132	498.553	33.66	64.0739	1.77023	6.2016	0.44339	86.7613
Gen19	2	3	85.6779	452.517	32.8697	63.7368	1.9444	7.16237	0.420961	83.9772
Gen20	2	1	53.1311	456.68	21.7599	67.3446	1.73887	4.40989	0.352042	92.1262
Gen20	2	2	50.8818	500.057	30.278	66.1771	1.46997	5.31121	0.538789	73.2319
Gen20	2	3	52.0064	478.368	26.0189	66.7608	1.60442	4.86055	0.586997	82.679
Gen21	2	1	98.7439	301.295	18.2536	54.121	1.74778	6.13169	0.723356	74.3089
Gen21	2	2	100.188	253.525	17.3399	53.9442	1.6351	5.18769	0.864637	78.4924
Gen21	2	3	99.4661	277.41	17.7967	54.0326	1.69144	5.65969	0.84865	76.4007
Gen22	2	1	71.1911	708.231	74.5478	52.7481	1.94822	6.16556	0.555406	91.1554
Gen22	2	2	73.0749	778.832	74.6061	53.8465	2.52377	5.83427	0.689819	81.6519
Gen22	2	3	72.133	743.532	74.5769	53.2973	2.236	5.99991	0.762194	86.4036
Gen23	2	1	153.886	1284.66	32.9771	83.0505	2.76825	6.56921	0.823256	94.4346
Gen23	2	2	160.63	1390.74	32.0694	83.1213	2.07353	4.47276	0.7773	88.2568
Gen23	2	3	157.258	1337.7	32.5232	83.0859	2.42089	5.52099	0.892981	91.3457
Gen24	2	1	435.658	1900.38	26.9031	82.2832	1.90991	4.35946	0.641488	94.2425
Gen24	2	2	426.541	1893.66	34.4164	81.9126	1.84357	4.10717	0.698568	89.9208
Gen24	2	3	431.099	1897.02	30.6598	82.0979	1.87674	4.23331	0.656726	92.0816
Gen25	2	1	249.735	1831.39	58.6711	75.6153	2.63435	5.45176	0.825233	91.4562
Gen25	2	2	242.563	1822.41	53.8309	76.3492	2.62561	5.9993	0.844	74.7301
Gen25	2	3	246.149	1826.9	56.251	75.9823	2.62998	5.72553	0.982615	83.0932
